# Supplementary material for: Proteome-wide comparison between the amino acid composition of domains and linkers
Source: BMC Res Notes. 2018 Feb 9;11:117. doi: 10.1186/s13104-018-3221-0 (PMC5807739; doi:10.1186/s13104-018-3221-0)
Supplement: Supplementary file 1 — Additional file 1. List of proteomes used for the analyses. Each proteome is described by the name of the species, abbreviation as used in the manuscript, UniProt organism ID, number of proteins, and percentage of amino acids from domains/linkers against the total amino acid composition of the proteome. [file 13104_2018_3221_MOESM1_ESM.xlsx]

## Sheet: Sheet1
Domain of life	Name	Abbreviation	UniProt org ID	Nr. of proteins	Nr. of domains	Nr. of linkers	% of aa in domains	% of aa in linkers
Bacteria	Aquifex aeolicus	aae	224324	1553	873	192	25.1723	2.20182
	Escherichia coli	eco	83333	4306	1368	340	13.3688	1.0784
	Thermotoga maritima	tma	243274	1852	1164	225	30.285	2.11359
	Sphaerochaeta globosa	sgl	158189	3007	2269	472	35.7	2.61112
	Planctopirus limnophila	pli	521674	4258	2638	653	26.4405	2.96675
	Chlorobium chlorochromatii	cch	340177	1986	1303	293	26.9227	2.7458
	Cytophaga hutchinsonii	chu	269798	3771	2338	564	25.4836	3.18018
	Synechocystis sp.	ssp	1111708	3507	1939	458	24.7805	2.4851
	Bacillus subtilis	bsu	224308	4197	1266	270	13.8487	2.88435
Archaea	Nanoarchaeum equitans	neq	228908	536	252	39	23.1225	1.0452
	Nitrosopumilus maritimus	nma	436308	1795	1107	240	31.4935	1.76452
	Candidatus Korarchaeum cryptofilum	kcr	374847	1602	1056	200	33.077	1.79831
	Pyrobaculum aerophilum	pae	178306	2590	1285	238	29.6388	1.27827
	Sulfolobus acidocaldarius	sac	330779	2221	1284	249	32.4873	1.40992
	Sulfolobus solfataricus	sso	273057	2938	1708	306	31.6622	1.29185
	Thermococcus kodakarensis	tko	69014	2301	1224	210	27.9886	1.86441
	Pyrococcus furiosus	pfu	186497	2045	1112	183	28.6102	1.66813
	Methanosarcina acetivorans	mac	188937	4468	3188	937	30.295	4.67496
	Methanospirillum hungatei	mhu	323259	3087	2547	756	33.3798	4.55002
	Halobacterium salinarum	hsal	64091	2426	1262	263	27.6511	1.67775
	Haloferax volcanii	hvo	309800	3987	2418	503	32.8194	2.2327
Eukaryota	Arabidopsis thaliana	ath	3702	31477	19679	4893	19.225	3.27363
	Dictyostelium discoideum	ddi	44689	12746	7084	2225	14.1766	4.41198
	Schizosaccharomyces pombe	spo	284812	5121	1999	603	12.283	2.96362
	Saccharomyces cerevisiae	sce	559292	6721	2229	679	11.2146	3.30147
	Nematostella vectensis	nve	45351	24435	21356	5991	30.2529	4.47831
	Drosophila melanogaster	dme	7227	22005	29723	14705	22.3204	11.3288
	Caenorhabditis elegans	cel	6239	26596	21425	8097	22.3295	6.72446
	Strongylocentrotus purpuratus	spu	7668	28593	37875	15055	29.7983	7.30987
	Ciona intestinalis	cin	7719	17309	13836	4322	28.3862	5.63206
	Danio rerio	dre	7955	43095	49795	15834	22.8829	6.56745
	Latimeria chalumnae	lch	7897	23434	30432	11377	29.3274	9.14511
	Xenopus tropicalis	xtr	8364	23539	33604	11486	30.3511	9.12446
	Gallus gallus	gga	9031	17692	23798	9615	28.2384	9.66639
	Ornithorhynchus anatinus	oan	9258	23553	24222	7330	30.6771	7.09215
	Mus musculus	mmu	10090	50189	52524	18424	25.096	7.84517
	Pongo abelii	pab	9601	22875	30972	10429	28.1334	8.80128
	Homo sapiens	hsa	9606	69986	57278	18501	23.779	6.48638
